# Supplementary material for: In-Depth Characterization of a Re-Engineered Cholera Toxin Manufacturing Process Using Growth-Decoupled Production in Escherichia coli
Source: Toxins (Basel). 2022 Jun 8;14(6):396. doi: 10.3390/toxins14060396 (PMC9228256; doi:10.3390/toxins14060396)
Supplement: Supplementary file 1 [file toxins-14-00396-s001.zip]

Archive with 1 entries (1 files):
- toxins-1726057-supplementary.pdf
